# Supplementary material for: Haplotype-resolved chromosome-level genome assemblies of four Diamesa species reveal the genetic basis of cold tolerance and high-altitude adaptations in arctic chironomids
Source: Gigascience. 2025 Dec 22;15:giaf160. doi: 10.1093/gigascience/giaf160 (PMC12908713; doi:10.1093/gigascience/giaf160)
Supplement: giaf160_Supplemental_Files [file giaf160_supplemental_files.zip]

Archive with 2 entries (2 files):
- Diamesa genomes paper Supplementary Figures R1.docx
- Diamesa Supplementary Tables (R1).xlsx
